# Supplementary material for: Analysis of Mould Exposure of Immunosuppressed Patients at a German University Hospital
Source: Microorganisms. 2023 Oct 28;11(11):2652. doi: 10.3390/microorganisms11112652 (PMC10672964; doi:10.3390/microorganisms11112652)
Supplement: Supplementary file 1 [file microorganisms-11-02652-s001.zip]

Archive with 1 entries (1 files):
- microorganisms-2628082-supplementary.pdf
